# Supplementary material for: Age and the means of bypassing stasis influence the intrinsic subtype of immortalized human mammary epithelial cells
Source: Front Cell Dev Biol. 2015 Mar 11;3:13. doi: 10.3389/fcell.2015.00013 (PMC4356162; doi:10.3389/fcell.2015.00013)
Supplement: Supplementary file 1 [file DataSheet1.XLS]

## Sheet: LEP spec genes
probe.set.ID	ACCNUM	SYMBOL
7896929	NM_022834	VWA1
7898655	NM_001785	CDA
7899407	NM_014474	SMPDL3B
7900654	NM_144626	TMEM125
7902104	NM_002600	PDE4B
7902441	NM_030965	ST6GALNAC5
7903920	NM_001025199	CHI3L2
7905308	NM_001159642	BNIPL
7905406	NM_020770	CGN
7905428	NM_020127	TUFT1
7906079	NM_020387	RAB25
7907830	NM_002826	QSOX1
7908793	NM_001114309	ELF3
7908907	NM_000674	ADORA1
7909610	NM_001040619	ATF3
7909789	NM_001135599	TGFB2
7911376	NM_001142467	HES4
7913644	NM_004091	E2F2
7913805	NM_001031680	RUNX3
7914015	NM_052943	FAM46B
7914525	NM_023009	MARCKSL1
7915910	NM_005764	PDZK1IP1
7917347	NM_012137	DDAH1
7917532	NM_004120	GBP2
7918323	NM_002959	SORT1
7918936	NM_024626	VTCN1
7919984	NM_003944	SELENBP1
7920271	NM_019554	S100A4
7920642	NM_001018016	MUC1
7923628	NM_198447	GOLT1A
7923772	NM_001001552	LEMD1
7924499	NM_003268	TLR5
7924910	NM_001100	ACTA1
7926334	NM_018324	OLAH
7926875	NM_012342	BAMBI
7926900	NM_005204	MAP3K8
7927215	NM_000698	ALOX5
7930498	NM_016234	ACSL5
7932453	NM_006393	NEBL
7934215	NM_014767	SPOCK2
7934979	NM_014391	ANKRD1
7937485	NM_020376	PNPLA2
7937498	NM_173584	EFCAB4A
7938608	NM_006108	SPON1
7938758	NM_000331	SAA1
7939314	NM_012153	EHF
7940775	NM_004585	RARRES3
7941148	NM_003273	TM7SF2
7941505	NM_001323	CST6
7941985	NM_006019	TCIRG1
7942332	NM_016724	FOLR1
7942453	NM_021200	PLEKHB1
7943413	NM_001165	BIRC3
7945110	NM_006278	ST3GAL4
7945666	NM_001909	CTSD
7946292	NM_016229	CYB5R2
7946977	NM_006512	SAA4
7946983	NM_030754	SAA2
7946986	NM_000331	SAA1
7948354	NM_145016	GLYATL2
7948444	NM_001062	TCN1
7949882	NM_000695	ALDH3B2
7949931	NM_017635	SUV420H1
7950042	NM_012309	SHANK2
7950671	NM_080491	GAB2
7950810	NM_206927	SYTL2
7951217	NM_002423	MMP7
7951662	NM_001885	CRYAB
7954065	NM_003979	GPRC5A
7954090	NM_001423	EMP1
7955551	NM_001130015	ANKRD33
7955624	NM_002284	KRT86
7956120	NM_001982	ERBB3
7960771	NM_174941	CD163L1
7961514	NM_000900	MGP
7961524	NM_152321	ERP27
7961532	NM_001175	ARHGDIB
7961540	NM_032918	RERG
7963212	NM_001174126	SLC11A2
7963333	NM_182507	KRT80
7963353	NM_002281	KRT81
7963567	NM_002273	KRT8
7964646	NM_020700	PPM1H
7964834	NM_001874	CPM
7965573	NM_021229	NTN4
7966542	NM_004658	RASAL1
7969288	NM_006418	OLFM4
7969736	NM_005766	FARP1
7975412	NM_015351	TTC9
7976488	NM_000624	SERPINA5
7977046	NM_006291	TNFAIP2
7977621	NM_201540	NDRG2
7978706	NM_004496	FOXA1
7982805	NM_005258	GCHFR
7982829	NM_181642	SPINT1
7983650	NM_003645	SLC27A2
7983867	NM_032866	CGNL1
7984001	NM_004751	GCNT3
7986446	NM_000693	ALDH1A3
7987574	NM_133639	RHOV
7988050	NM_201631	TGM5
7988876	NM_018728	MYO5C
7990391	NM_000499	CYP1A1
7991034	NM_199330	HOMER2
7991332	NM_018670	MESP1
7991335	NM_001150	ANPEP
7991374	NM_002168	IDH2
7991453	NM_207446	FAM174B
7991459	NM_020211	RGMA
7992828	NM_001012631	IL32
7992967	NM_138440	VASN
7994052	NM_006043	HS3ST2
7994058	NM_001039	SCNN1G
7994074	NM_000336	SCNN1B
7996027	NM_002996	CX3CL1
7996563	NM_000196	HSD11B2
7996647	NM_016948	PARD6A
7997128	NM_152456	IL34
7997139	NM_001740	CALB2
7997453	NM_002661	PLCG2
7998668	NM_144603	NOXO1
8000799	NM_024307	GDPD3
8001007	NM_002773	PRSS8
8003560	NM_024043	DBNDD1
8006433	NM_002982	CCL2
8009685	NM_004252	SLC9A3R1
8011713	NM_022059	CXCL16
8012126	NM_001307	CLDN7
8012953	NM_006470	TRIM16
8013112	NM_016084	RASD1
8015133	NM_015515	KRT23
8015349	NM_002276	KRT19
8016387	NM_024320	PRR15L
8018428	NM_000154	GALK1
8018579	NM_001988	EVPL
8018966	NM_003255	TIMP2
8022674	NM_001792	CDH2
8023267	NM_001080467	MYO5B
8023710	NM_021153	CDH19
8023855	NM_148923	CYB5A
8024485	NM_015675	GADD45B
8024687	NM_014428	TJP3
8025041	NM_139161	CRB3
8025672	NM_020428	SLC44A2
8026090	NM_000159	GCDH
8026198	NM_023072	ZSWIM4
8026490	NR_015379	UCA1
8026915	NM_015683	ARRDC2
8027002	NM_004864	GDF15
8028600	NM_001001414	NCCRP1
8029779	NM_198541	IGFL1
8030067	NM_004605	SULT2B1
8030094	NM_000511	FUT2
8030753	NM_001030047	KLK3
8031999	NM_003712	PPAP2C
8033054	NM_000149	FUT3
8033190	NM_024103	SLC25A23
8033257	NM_000064	C3
8033462	NM_206833	CTXN1
8035980	NM_033103	RHPN2
8036284	NM_001864	COX7A1
8037205	NM_001712	CEACAM1
8038093	NM_001080434	LMTK3
8038683	NM_002774	KLK6
8038695	NM_139277	KLK7
8040190	NM_198182	GRHL1
8040949	NM_173853	KRTCAP3
8041508	NM_012413	QPCT
8041853	NM_002354	EPCAM
8042537	NM_001692	ATP6V1B1
8043552	NM_013434	KCNIP3
8044927	NM_002193	INHBB
8047487	NM_003507	FZD7
8048717	NM_152386	SGPP2
8049187	NM_025202	EFHD1
8049487	NM_024101	MLPH
8051030	NM_021095	SLC5A6
8051135	NM_015662	IFT172
8051583	NM_000104	CYP1B1
8054135	NM_012214	MGAT4A
8054479	NM_005434	MALL
8057898	NM_020760	HECW2
8058857	NM_000599	IGFBP5
8063000	NM_006103	WFDC2
8063177	NM_030777	SLC2A10
8066493	NM_003064	SLPI
8066579	NM_080614	WFDC3
8066939	NM_004776	B4GALT5
8068713	NM_002462	MX1
8069795	NM_199328	CLDN8
8070467	NM_001135099	TMPRSS2
8070584	NM_024022	TMPRSS3
8070826	NM_000211	ITGB2
8071861	NM_019601	SUSD2
8072314	NM_002309	LIF
8072587	NM_000343	SLC5A1
8074261	NM_197966	BID
8075310	NM_002309	LIF
8075637	NM_004737	LARGE
8075659	NM_203377	MB
8075992	NM_006941	SOX10
8076195	NM_002608	PDGFB
8077490	NM_014583	LMCD1
8078397	NM_178868	CMTM8
8078405	NM_138410	CMTM7
8079060	NM_004624	VIPR1
8079117	NM_001296	CCBP2
8079677	NM_177938	P4HTM
8080562	NM_018725	IL17RB
8081288	NM_018004	TMEM45A
8082261	NM_001012337	ROPN1B
8083146	NM_001172312	PLS1
8084732	NM_022147	RTP4
8084838	NM_020386	HRASLS
8084895	NM_152673	MUC20
8085431	NM_024923	NUP210
8088142	NM_018397	CHDH
8088415	NM_007177	FAM107A
8088560	NM_182920	ADAMTS9
8089026	NM_001001850	STX19
8089970	NM_175924	ILDR1
8090152	NM_017578	ROPN1
8091327	NM_021105	PLSCR1
8091723	NM_206963	RARRES1
8092726	NM_021101	CLDN1
8093171	NM_005929	MFI2
8094789	NM_014988	LIMCH1
8095110	NM_000222	KIT
8095680	NM_000584	IL8
8095688	NM_002993	CXCL6
8095697	NM_001511	CXCL1
8095834	NM_020859	SHROOM3
8096116	NM_032717	AGPAT9
8097017	NM_001128174	UGT8
8097256	NM_002006	FGF2
8097841	NM_015271	TRIM2
8097957	NM_000856	GUCY1A3
8098006	NM_000824	GLRB
8098439	NM_002354	EPCAM
8099476	NM_006017	PROM1
8099834	NM_003263	TLR1
8099841	NM_006068	TLR6
8099967	NM_001098634	RBM47
8101366	NM_001037582	SCD5
8101952	NM_145244	DDIT4L
8101992	NM_022154	SLC39A8
8102938	NM_020724	RNF150
8103951	NM_001995	ACSL1
8104035	NM_021069	SORBS2
8104066	AF090937	SORBS2
8109773	NM_001161661	WWC1
8109926	NM_014211	GABRP
8111932	NM_148672	CCL28
8112615	NM_003633	ENC1
8113214	NM_002064	GLRX
8114010	NM_002198	IRF1
8114612	NM_000591	CD14
8116579	NM_033260	FOXQ1
8116591	NM_001453	FOXC1
8116835	NM_145649	GCNT2
8116921	NM_001955	EDN1
8117640	NM_025231	ZSCAN16
8117760	NM_001098479	HLA-F
8118111	NM_006674	HCP5
8118142	NM_000594	TNF
8118345	NM_001710	CFB
8119016	NM_002754	MAPK13
8120061	NM_014936	ENPP4
8121768	NM_181794	PKIB
8124911	NM_005514	HLA-B
8125500	NM_004159	PSMB8
8126153	NM_003740	KCNK5
8126820	NM_153840	GPR110
8127065	NM_000846	GSTA2
8127072	NM_145740	GSTA1
8129562	NM_001901	CTGF
8130422	NM_173515	CNKSR3
8130739	NM_021135	RPS6KA2
8131600	NM_014399	TSPAN13
8136341	NM_199186	BPGM
8137208	NM_145230	ATP6V0E2
8137225	NM_013400	REPIN1
8138202	NM_004968	ICA1
8138381	NM_006408	AGR2
8139488	NM_001013398	IGFBP3
8139680	NM_015198	COBL
8140140	NM_001306	CLDN3
8141094	NM_002612	PDK4
8141374	NM_001185	AZGP1
8142981	NM_001018111	PODXL
8143221	NM_020632	ATP6V0A4
8143759	NM_145230	ATP6V0E2
8144317	NM_014867	KBTBD11
8144917	NM_000237	LPL
8147206	NM_003821	RIPK2
8147221	NM_004337	OSGIN2
8148040	NM_052886	MAL2
8149097	NM_005218	DEFB1
8150225	NM_001002814	RAB11FIP1
8151709	CR609281	OSGIN2
8152119	NM_001040624	NCALD
8152606	NM_021021	SNTB1
8152976	NM_144649	TMEM71
8155167	NM_001039792	HRCT1
8156199	NM_004938	DAPK1
8157300	NM_017688	BSPRY
8158167	NM_005564	LCN2
8158771	NM_031426	AIF1L
8159900	NM_152629	GLIS3
8160452	NM_078487	CDKN2B
8160546	NM_152570	LINGO2
8162231	NM_001142287	SEMA4D
8162236	NM_006378	SEMA4D
8162502	NM_000507	FBP1
8165107	NM_052813	CARD9
8165453	NM_001013653	LRRC26
8166511	NM_005391	PDK3
8167998	NM_000044	AR
8169504	NM_007231	SLC6A14
8170179	NM_016267	VGLL1
8173933	NM_001105243	PCDH19
8173955	NM_080737	SYTL4
8174201	NM_018476	BEX1
8174576	NM_133265	AMOT
8177222	NM_013230	CD24
8177717	NM_018950	HLA-F
8177983	NM_000594	TNF
8178115	NM_001710	CFB
8178498	NM_005514	HLA-B
8178855	NM_004159	PSMB8
8179019	NM_018950	HLA-F
8179263	NM_000594	TNF
8179351	NM_001710	CFB
8179731	BC013187	HLA-B
8180049	NM_004159	PSMB8
8180266	NM_030965	ST6GALNAC5
8180303	NM_030754	SAA2

## Sheet: MEP spec genes
probe.set.ID	ACCNUM	SYMBOL
7897089	NM_014638	PLCH2
7898057	NM_006474	PDPN
7899265	NM_006142	SFN
7899932	NM_024009	GJB3
7900878	NM_057091	ARTN
7902702	NM_006536	CLCA2
7902738	NM_012128	CLCA4
7902850	NM_198460	GBP6
7902874	NM_032270	LRRC8C
7905329	NM_006818	MLLT11
7905571	NM_002965	S100A9
7905754	NM_020452	ATP8B2
7906330	NM_001766	CD1D
7906400	NM_005531	IFI16
7908459	NM_000186	CFH
7908672	NM_000299	PKP1
7908694	NM_020443	NAV1
7909027	NM_001005388	NFASC
7909422	NR_029622	MIR205
7910618	NM_173508	SLC35F3
7910694	NM_080738	EDARADD
7912040	NM_148965	TNFRSF25
7912887	NM_002403	MFAP2
7913593	NM_003196	TCEA3
7914361	NM_001856	COL16A1
7914467	NM_144569	SPOCD1
7916654	NM_181712	KANK4
7917276	NM_012152	LPAR3
7917304	NM_018298	MCOLN3
7917728	NM_001006605	FAM69A
7918157	NM_006113	VAV3
7918768	NM_198459	DENND2C
7919815	NM_000396	CTSK
7920278	NM_002960	S100A3
7920285	NM_005978	S100A2
7920600	NM_183001	SHC1
7924029	NM_001017402	LAMB3
7925511	NM_152666	PLD5
7925972	NM_005185	CALML3
7926368	NM_003380	VIM
7926677	NM_001145373	OTUD1
7927307	NM_001630	ANXA8L2
7927367	NM_001040084	ANXA8
7928529	NM_032772	ZNF503
7930760	NM_001011709	PNLIPRP3
7931097	NM_002775	HTRA1
7931832	NM_001354	AKR1C2
7932985	NM_003873	NRP1
7933312	NM_001098845	ANXA8L1
7933469	NM_021226	ARHGAP22
7934553	NM_032772	ZNF503
7934570	NM_001014797	KCNMA1
7936115	NM_014631	SH3PXD2A
7936144	NM_000494	COL17A1
7937728	NM_001145829	TNNI2
7938481	NM_015881	DKK3
7938741	NM_054031	MRGPRX3
7939173	NM_001077242	DEPDC7
7940028	NM_000062	SERPING1
7942135	NM_018043	ANO1
7944302	NM_015157	PHLDB1
7944667	NM_003105	SORL1
7945245	NM_016522	NTM
7945262	NM_032801	JAM3
7946661	NM_015881	DKK3
7947512	NM_015430	PAMR1
7948588	NM_004200	SYT7
7949719	NM_001040716	PC
7950701	NM_001098816	ODZ4
7950899	NM_022337	RAB38
7951259	NM_002425	MMP10
7951397	NM_033292	CASP1
7952268	NM_006288	THY1
7952290	NM_012101	TRIM29
7952490	NM_005103	FEZ1
7952631	NM_022112	TP53AIP1
7953200	NM_001759	CCND2
7955694	NM_002178	IGFBP6
7956856	NM_001031679	MSRB3
7958352	NM_001018072	BTBD11
7958377	AK124835	BTBD11
7958913	NM_002535	OAS2
7960865	NM_006931	SLC2A3
7961829	NM_005504	BCAT1
7962000	NM_198965	PTHLH
7962058	NM_175861	TMTC1
7962112	NM_001002259	CAPRIN2
7962250	NM_153634	CPNE8
7963187	NM_001113546	LIMA1
7964535	NM_000785	CYP27B1
7965090	NM_001321	CSRP2
7965206	NM_182767	SLC6A15
7965322	NM_000899	KITLG
7965335	NM_001946	DUSP6
7965681	NM_153687	IKBIP
7965941	NM_031302	GLT8D2
7970448	NM_001110219	GJB6
7971813	NM_018676	THSD1
7973149	NM_032572	RNASE7
7973702	NM_001143919	LTB4R
7976073	NM_013231	FLRT2
7976795	NR_003530	MEG3
7977646	NM_016423	ZNF219
7978222	NM_000359	TGM1
7979658	NM_002083	GPX2
7979710	NM_016445	PLEK2
7980233	NM_002632	PGF
7980765	NM_003485	GPR68
7981242	NM_138576	BCL11B
7981538	NM_002226	JAG2
7983413	NM_017434	DUOX1
7985934	NM_020210	SEMA4B
7989501	NM_001218	CA12
7990545	NM_001897	CSPG4
7990839	NM_181900	STARD5
7991080	NM_001717	BNC1
7995787	NM_176870	MT1M
7996883	NM_005329	HAS3
7997504	NM_001257	CDH13
8001800	NM_001797	CDH11
8002969	NM_001031804	MAF
8003298	NM_003486	SLC7A5
8004784	NM_001141	ALOX15B
8008201	NM_002507	NGFR
8008237	NM_002204	ITGA3
8009040	NM_006039	MRC2
8009951	NM_000213	ITGB4
8010061	NM_182965	SPHK1
8010967	NM_022463	NXN
8012220	NM_006942	SOX15
8012883	NM_006042	HS3ST3A1
8014282	NM_024302	MMP28
8015366	NM_000526	KRT14
8018114	NM_001144952	SDK2
8018761	NM_006456	ST6GALNAC2
8020110	NM_006868	RAB31
8020551	NM_198129	LAMA3
8021603	NM_012397	SERPINB13
8022176	NM_005559	LAMA1
8022559	NM_173505	ANKRD29
8022692	NM_024423	DSC3
8023766	NM_173630	RTTN
8023926	NM_032510	PARD6G
8025402	NM_139314	ANGPTL4
8028546	NM_002307	LGALS7
8029006	NM_021913	AXL
8029056	NM_001042595	TMEM91
8029530	NM_000041	APOE
8030007	NM_001425	EMP3
8034043	NM_030760	S1PR5
8035896	NM_020856	TSHZ3
8036473	NM_033256	PPP1R14A
8036584	NM_002307	LGALS7
8037579	NM_202001	ERCC1
8037762	NM_032040	CCDC8
8040430	NM_003385	VSNL1
8041383	NM_206943	LTBP1
8041781	NM_001430	EPAS1
8042416	NM_014882	ARHGAP25
8042788	NM_001615	ACTG2
8044499	NM_005415	SLC20A1
8045229	NM_032995	ARHGEF4
8045736	NM_052905	FMNL2
8046380	NM_000210	ITGA6
8046488	NM_031942	CDCA7
8046695	NM_000885	ITGA4
8047127	NM_001130158	MYO1B
8047300	NM_001159	AOX1
8047788	NM_003812	ADAM23
8048026	NM_001875	CPS1
8048205	NM_000597	IGFBP2
8049246	NM_001017915	INPP5D
8049471	NM_020311	CXCR7
8049670	NM_002081	GPC1
8050497	NM_145260	OSR1
8050557	NM_001006946	SDC1
8052947	NM_019885	CYP26B1
8056257	NM_004460	FAP
8057620	NM_000393	COL5A2
8057771	NM_003151	STAT4
8059878	NM_024726	IQCA1
8060758	NM_000311	PRNP
8062108	NM_006404	PROCR
8064904	NM_017671	FERMT1
8064978	NM_000214	JAG1
8065071	NM_198391	FLRT3
8066195	NM_006698	BLCAP
8066619	NM_006227	PLTP
8067722	NM_015894	STMN3
8068593	NM_005239	ETS2
8072413	NM_134269	SMTN
8073088	NM_021822	APOBEC3G
8073775	NM_006486	FBLN1
8075458	NM_134270	SMTN
8076007	NM_025045	BAIAP2L2
8077376	NM_001168272	ITPR1
8079896	NM_004186	SEMA3F
8081620	NM_013259	TAGLN3
8082035	NM_175862	CD86
8082058	NM_005213	CSTA
8082916	NM_144717	IL20RB
8083494	NM_007288	MME
8084766	NM_003722	TP63
8085164	NM_014850	SRGAP3
8086908	NM_001130082	PLXNB1
8086981	NM_033199	UCN2
8086985	NM_000094	COL7A1
8088550	NM_198859	PRICKLE2
8089011	NM_000313	PROS1
8089015	NM_000313	PROS1
8089467	NM_024508	ZBED2
8090098	NM_053025	MYLK
8091243	NM_013363	PCOLCE2
8093518	NM_000142	FGFR3
8093764	NM_198229	RGS12
8094032	NM_018986	SH3TC1
8094520	NM_032456	PCDH7
8096176	NM_080683	PTPN13
8097692	NM_001957	EDNRA
8098441	NM_001080477	ODZ3
8099326	NM_020041	SLC2A9
8100541	NM_001553	IGFBP7
8101260	NM_058172	ANTXR2
8101762	NM_000345	SNCA
8101828	NM_005723	TSPAN5
8103822	NM_005429	VEGFC
8104022	NM_014476	PDLIM3
8104079	NM_005245	FAT1
8104601	NM_006317	BASP1
8105267	NM_002203	ITGA2
8105302	NM_006350	FST
8107798	NM_001017372	SLC27A6
8109407	NM_198321	GALNT10
8109563	NM_001099287	NIPAL4
8110865	NM_016358	IRX4
8113666	NM_020796	SEMA6A
8113800	NM_001999	FBN2
8114536	NM_198282	TMEM173
8114900	NM_004576	PPP2R2B
8114920	NM_001387	DPYSL3
8115302	NM_001447	FAT2
8115490	NM_033274	ADAM19
8120967	NM_002526	NT5E
8121532	NM_198239	WISP3
8121749	NM_000165	GJA1
8126556	NM_023932	DLK2
8127094	NM_001512	GSTA4
8127234	NM_015548	DST
8127563	NM_004370	COL12A1
8130163	NM_001001788	RAET1G
8130394	NM_012419	RGS17
8130867	NM_003247	THBS2
8130939	NM_005618	DLL1
8131143	NM_001040167	LFNG
8132369	NM_017549	EPDR1
8132557	NM_001129	AEBP1
8135069	NM_000602	SERPINE1
8135774	NM_002851	PTPRZ1
8136336	NM_020299	AKR1B10
8138602	NM_004403	DFNA5
8141016	NM_006528	TFPI2
8142036	NM_182691	SRPK2
8142270	NM_001037132	NRCAM
8145361	NM_005382	NEFM
8145555	NM_016240	SCARA3
8145736	NM_013958	NRG1
8147012	NM_006823	PKIA
8149289	NM_031439	SOX7
8149612	NM_021020	LZTS1
8150509	NM_000930	PLAT
8150698	NM_003068	SNAI2
8152764	NM_014751	MTSS1
8153002	NM_001135242	NDRG1
8154848	NM_007343	PRSS3
8156228	NM_001912	CTSL1
8157362	NM_133374	ZNF618
8157381	NM_133374	ZNF618
8157650	NM_000962	PTGS1
8158976	NM_001807	CEL
8159127	NM_002957	RXRA
8159142	NM_000093	COL5A1
8160024	NM_000170	GLDC
8161044	NM_003289	TPM2
8162179	NM_002048	GAS1
8163063	NM_003798	CTNNAL1
8163257	NM_057159	LPAR1
8166925	NM_000240	MAOA
8168045	NM_004429	EFNB1
8169015	NM_152278	TCEAL7
8169294	NM_000495	COL4A5
8169541	NM_144658	DOCK11
8171172	NM_015419	MXRA5
8171359	NM_001001995	GPM6B
8172043	NM_006307	SRPX
8172708	NM_018159	NUDT11
8173755	NM_004867	ITM2A
8174389	NM_033641	COL4A6
8174654	NM_033495	KLHL13
8175217	NM_001448	GPC4
8180340	NM_177403	RAB7B
8180352	NM_054031	MRGPRX3
8180372	NM_006456	ST6GALNAC2
